# Supplementary material for: Tuning the Site-to-Site Interaction of Heteronuclear Diatom Catalysts MoTM/C2N (TM = 3d Transition Metal) for Electrochemical Ammonia Synthesis
Source: Molecules. 2023 May 10;28(10):4003. doi: 10.3390/molecules28104003 (PMC10222264; doi:10.3390/molecules28104003)
Supplement: Supplementary file 1 [file molecules-28-04003-s001.zip]

Archive with 1 entries (1 files):
- molecules-2279855-supplementary.pdf
